# Supplementary material for: Variation in Root-Related Traits Is Associated With Water Uptake in Lagenaria siceraria Genotypes Under Water-Deficit Conditions
Source: Front Plant Sci. 2022 Jun 2;13:897256. doi: 10.3389/fpls.2022.897256 (PMC9201500; doi:10.3389/fpls.2022.897256)
Supplement: Supplementary file 1 [file Data_Sheet_1.xlsx]

## Sheet: Hoja1
Supplementary Data Sheet S1. Distribution of root traits (Root Length; RL, Root Surface Area; SA and Root Volume; RV) of the eight bottle gourd genotypes across nine root diameter intervals (0–0.5 mm, 0.5–1.0 mm, 1.0–1.5 mm, 1.5–2.0 mm, 2.0-2.5 mm, 2.5-3.0 mm, 3.0-3.5 mm, 3.5-4.0 mm and 4.0-4.5 mm) and four depth layers (D1: 0-10 cm, D2: 10-20 cm, D3: 20-30 cm, D4: 30-40 cm.)
		Root Lenght										Root Surface Area										Root Volume
Depth	Genotype	0<.RL.<=0.5	0.5<.RL.<=1.0	1.0<.RL.<=1.5	1.5<.RL.<=2.0	2.0<.RL.<=2.5	2.5<.RL.<=3.0	3.0<.RL.<=3.5	3.5<.RL.<=4.0	4.0<.RL.<=4.5	.RL.>4.5	0<.SA.<=0.5	0.5<.SA.<=1.0	1.0<.SA.<=1.5	1.5<.SA.<=2.0	2.0<.SA.<=2.5	2.5<.SA.<=3.0	3.0<.SA.<=3.5	3.5<.SA.<=4.0	4.0<.SA.<=4.5	.SA.>4.5	0<.RV.<=0.5	0.5<.RV.<=1.0	1.0<.RV.<=1.5	1.5<.RV.<=2.0	2.0<.RV.<=2.5	2.5<.RV.<=3.0	3.0<.RV.<=3.5	3.5<.RV.<=4.0	4.0<.RV.<=4.5	.RV.>4.5
D1	BG-58	16.6684	28.2066	32.302	22.5	14.2974	7.99137	5.8503	5.27787	3.91123	22.2836	1.35793	6.65537	12.6484	12.2164	10.0199	6.8485	5.9268	6.18087	5.26013	60.2529	0.0113667	0.1297	0.3987	0.531467	0.561267	0.468367	0.478733	0.576867	0.5638	16.2209
	BG-78	15.7029	31.1395	28.5224	15.0607	11.674	8.41257	7.52517	6.0705	6.06737	26.984	1.53097	7.72533	11.2534	8.1612	8.21703	7.27283	7.74953	7.10953	8.1659	75.443	0.0140333	0.157	0.358	0.3542	0.4619	0.5018	0.6363	0.6634	0.875667	21.8975
	GC	36.6471	36.5383	36.0969	23.4273	17.6192	13.4692	10.6893	6.1888	6.5455	22.1783	2.91067	8.64913	13.9729	12.7608	12.3055	11.5443	10.9453	7.1741	8.69937	51.1495	0.0238333	0.1686	0.436167	0.556867	0.686867	0.789833	0.893833	0.662667	0.921033	10.9888
	Philippines	14.5415	27.7291	27.8678	25.6705	15.2625	10.9166	8.90767	5.8177	3.19083	12.4454	1.23707	6.73963	11.0262	14.0332	10.7509	9.42767	9.0789	6.82473	4.2914	27.013	0.0105333	0.134767	0.351567	0.614533	0.605133	0.649867	0.7377	0.638	0.459833	5.12177
	South Korea	21.1788	32.2022	28.782	16.9481	16.7374	9.90645	5.3395	5.9106	3.4626	11.2274	1.8239	7.9653	11.1456	9.3044	11.6169	8.3731	5.4211	6.88475	4.56515	24.5008	0.01515	0.16135	0.34885	0.40965	0.64445	0.56485	0.43865	0.6393	0.47955	5.12505
	Illapel	5.26417	10.1057	11.2435	12.075	8.30963	5.17553	4.29643	4.17523	3.51207	25.4067	0.515	2.41407	4.47187	6.55187	5.81427	4.371	4.42917	4.85813	4.64827	76.0893	0.00443333	0.0477667	0.143233	0.285067	0.325	0.2946	0.3641	0.450467	0.490033	24.5766
	Chepica	9.84707	17.2142	21.6405	16.1485	10.9219	9.13597	7.4648	3.80943	4.5498	23.82	0.824967	4.2379	8.31267	8.74823	7.67367	7.78597	7.56583	4.49623	6.06157	65.5318	0.00676667	0.0856333	0.2579	0.379367	0.430567	0.529733	0.611567	0.422867	0.643233	17.2955
	Osorno	19.6793	34.7809	31.3146	15.9055	11.005	7.1122	4.9874	5.50407	3.047	17.88	1.5843	8.40017	11.8104	8.72687	7.6263	6.05547	5.0421	6.4193	3.98817	42.5363	0.0130667	0.166633	0.359167	0.383533	0.422133	0.4114	0.4066	0.596833	0.4158	9.25053
D2	BG-58	27.9267	48.3862	51.0758	22.6731	9.65557	5.85127	4.6303	3.71517	3.41347	16.9293	2.21493	11.6717	19.5096	12.2945	6.8178	5.0296	4.6971	4.36603	4.49057	38.3168	0.0178333	0.231633	0.600667	0.5342	0.3847	0.345	0.3799	0.408833	0.4707	7.5504
	BG-78	41.0887	50.6664	39.1517	26.7955	18.1263	14.9196	9.8366	6.97433	5.18333	19.8271	3.66367	12.2819	15.2121	14.7442	12.756	12.7507	9.9867	8.15347	6.90063	45.1269	0.0320667	0.244533	0.476467	0.6498	0.7173	0.8693	0.8084	0.759367	0.731867	8.9224
	GC	34.4178	58.4621	48.4948	27.2784	18.3206	10.5841	9.00223	7.15203	3.81753	9.3264	3.10987	14.1266	18.6902	14.7498	12.8339	9.16683	9.17267	8.4828	5.05413	16.27	0.0275667	0.280567	0.580433	0.639667	0.7183	0.6336	0.745133	0.802167	0.533133	2.32923
	Philippines	19.3954	32.7132	27.5203	18.6185	15.5351	10.6669	11.1142	8.53057	8.2525	14.349	1.64357	7.98453	10.7121	10.1269	11.0034	9.18967	11.3403	10.025	11.0239	26.3237	0.0142	0.160333	0.3361	0.441233	0.622767	0.631467	0.9223	0.9393	1.17307	4.033
	South Korea	25.8328	44.3593	43.9884	22.5277	12.5284	11.8184	4.2045	2.90755	2.2253	6.7726	2.2187	10.655	16.6563	12.0622	8.61315	10.0896	4.2902	3.3583	2.967	13.0654	0.01875	0.21005	0.5092	0.51735	0.4725	0.68725	0.34895	0.3091	0.3151	2.08695
	Illapel	16.5416	20.0822	29.7086	19.9696	13.7647	11.1809	10.3737	8.41847	5.8885	25.7186	1.30653	4.7903	11.711	10.8109	9.66623	9.67477	10.4965	9.8913	7.8537	53.6263	0.0104667	0.0943	0.372233	0.4692	0.542667	0.667667	0.8468	0.926233	0.8347	9.82823
	Chepica	29.28	27.754	26.8507	20.5378	15.0966	10.1177	9.44013	7.59113	5.88057	27.9729	2.44463	6.5072	10.3725	11.1361	10.5055	8.6914	9.65283	8.94573	7.8527	64.2218	0.0203333	0.125967	0.3233	0.484	0.583733	0.5956	0.786733	0.839933	0.835167	13.3844
	Osorno	30.0452	46.339	32.9416	17.1048	10.996	7.7458	4.18673	3.77757	4.26953	12.8663	2.39257	11.0539	12.6385	9.27507	7.6785	6.70113	4.23253	4.4577	5.6538	29.9763	0.0191	0.2171	0.391633	0.403167	0.428333	0.4628	0.3412	0.4191	0.5963	6.9587
D3	BG-58	30.4147	52.1841	41.107	12.8878	5.27697	3.6292	3.1583	1.12513	0.592367	2.6101	2.46543	12.6454	15.4327	6.95307	3.64943	3.06387	3.17907	1.33433	0.794867	5.88053	0.0203667	0.252433	0.467267	0.300833	0.201767	0.2065	0.255	0.125967	0.0849667	1.17303
	BG-78	37.2087	60.9697	34.57	17.4057	7.49097	6.34547	5.26477	4.292	2.2717	5.7216	3.58317	14.6123	13.3835	9.51517	5.233	5.4671	5.32333	5.01507	3.01533	9.55547	0.0325667	0.2876	0.4178	0.4167	0.292033	0.375833	0.429133	0.466967	0.318733	1.2886
	GC	30.5228	45.6223	28.2216	13.4055	9.33237	4.74543	4.8757	3.62547	1.6503	8.279	2.95263	10.9055	10.8997	7.2196	6.5881	4.07567	4.97673	4.2095	2.20117	14.6372	0.0272333	0.214033	0.339033	0.3118	0.3715	0.279467	0.405	0.389333	0.233833	2.12637
	Philippines	20.6009	30.603	27.2198	13.2967	11.3689	5.26467	4.48217	3.0883	3.04267	2.08727	1.83717	7.44157	10.389	7.30777	8.01897	4.48873	4.58153	3.6168	4.0179	3.8748	0.0161667	0.148567	0.319533	0.321867	0.451733	0.305333	0.373367	0.3375	0.422767	0.6006
	South Korea	11.3358	28.5183	17.6604	8.91295	6.46875	7.03285	1.4534	1.5515	0.52845	0.4411	1.00715	6.7917	6.7411	4.81635	4.49205	5.90515	1.4547	1.76435	0.7074	0.6966	0.00875	0.13225	0.2076	0.20815	0.24915	0.3957	0.1161	0.15985	0.07545	0.0878
	Illapel	23.615	26.3497	22.7283	20.6132	15.8701	11.3347	11.0813	8.19013	6.04423	16.6939	1.9246	6.13387	8.8904	11.0575	11.0673	9.7676	11.2008	9.55763	7.9717	33.3484	0.0155667	0.118067	0.2802	0.475167	0.6172	0.671467	0.9026	0.888967	0.837633	5.7582
	Chepica	27.7614	26.5373	27.4229	18.4916	13.2223	6.8963	6.29653	4.55903	3.67567	20.7013	2.40767	6.17093	10.6545	9.9737	9.2633	5.863	6.318	5.39073	4.9236	46.3495	0.0204	0.118367	0.333433	0.4308	0.518533	0.397667	0.505467	0.508133	0.5254	9.02747
	Osorno	23.9707	36.5545	22.2422	11.5408	8.16057	5.22397	3.68473	2.16243	2.78893	5.2955	2.0428	8.51703	8.4216	6.32473	5.7529	4.51727	3.71157	2.5356	3.73427	9.7963	0.0169333	0.163733	0.257233	0.2779	0.3239	0.311633	0.298067	0.236933	0.398367	1.50357
D4	BG-58	28.1855	44.0272	19.286	12.1302	6.69243	5.12543	3.4444	1.58133	2.21807	6.75633	2.42497	10.0691	7.40447	6.638	4.74563	4.42973	3.52373	1.85747	2.97493	15.1441	0.0203667	0.190067	0.2292	0.290967	0.2687	0.3053	0.287267	0.173967	0.3179	3.0025
	BG-78	23.2404	32.1927	15.7172	9.38857	7.44027	6.62073	4.29753	4.0202	3.56203	3.93557	2.3744	7.59803	6.01053	5.23203	5.17973	5.72467	4.38533	4.74727	4.74017	6.7414	0.0220333	0.147967	0.185667	0.233467	0.287933	0.3948	0.356867	0.446633	0.502433	0.953067
	GC	3.09843	4.91373	4.39157	1.98303	0.550733	0.239333	0.1748	0.0644	0.316967	0.138333	0.2993	1.19593	1.68623	1.08493	0.378667	0.212733	0.182833	0.0733667	0.4155	0.2585	0.00276667	0.0239333	0.0520667	0.0475333	0.0207667	0.0150667	0.0152333	0.00666667	0.0434	0.0387
	Philippines	4.3298	7.7011	5.2818	3.21433	2.22687	1.1865	0.9277	0.277267	0.0316333	0	0.4207	1.8207	2.02717	1.7217	1.54377	1.0115	0.9186	0.3298	0.0404667	0	0.0039	0.0353333	0.0626333	0.0739667	0.0854667	0.0688333	0.0724	0.0312667	0.00413333	0
	South Korea	4.0827	6.682	4.49935	3.48625	5.19235	3.3943	1.5417	1.89755	0.67255	2.0899	0.38315	1.48525	1.72285	1.9247	3.6045	2.8971	1.5472	2.2707	0.8905	3.4357	0.00345	0.02715	0.05335	0.085	0.1998	0.1972	0.12385	0.2165	0.09395	0.4543
	Illapel	21.2798	22.5424	15.1064	13.6186	7.34733	6.87297	5.05257	5.49533	4.38663	14.0046	1.77537	5.17033	5.8699	7.35963	5.12447	5.77423	5.17087	6.45897	5.78417	28.5262	0.0145667	0.0984333	0.184067	0.319067	0.285567	0.387	0.421933	0.604933	0.607867	4.887
	Chepica	19.6559	19.9607	14.9554	12.4196	10.7647	8.33773	5.08677	6.4889	4.91653	20.8711	1.58963	4.70293	5.824	6.78477	7.574	7.1587	5.10433	7.65373	6.53177	50.1371	0.0129667	0.0915333	0.1828	0.297133	0.425367	0.490467	0.408233	0.719233	0.691467	11.0017
	Osorno	4.9937	10.8378	6.2971	3.88547	1.51467	1.35913	0.778967	0.322367	1.10713	1.36077	0.474467	2.5814	2.41563	2.1303	1.05143	1.1817	0.795	0.378967	1.46723	2.44083	0.00423333	0.0508667	0.0746667	0.0937	0.0582333	0.0819333	0.0646	0.0354667	0.154767	0.372033
